# Supplementary material for: Distinct Intra‐Cohort Resource Utilization in Young‐of‐the‐Year Pikeperch ( Sander lucioperca ): Evidence From Diet and Isotopic Analysis
Source: Ecol Evol. 2025 Aug 19;15(8):e71973. doi: 10.1002/ece3.71973 (PMC12364528; doi:10.1002/ece3.71973)
Supplement: Supplementary file 1 — Data S1: ece371973‐sup‐0001‐DataS1.xlsx. [file ECE3-15-e71973-s001.xlsx]

## Sheet: Sheet1
			Number of prey in the stomach													Estimated % composition by volume										Stable Isotope analysis
Sub-cohort	SL (mm)	Bosmina sp.	Chaoboridae	Chironomidae	Cyclopidae	Daphnia sp.	Diaphanosoma brachyurum	Diaptomidae	Leptodora kindtii	Unidentified 0+ Fish	Pikeperch 0+	Perch 0+		Bosmina sp.	Chaoboridae	Chironomidae	Cyclopidae	Daphnia sp.	Diaphanosoma brachyurum	Diaptomidae	Leptodora kindtii	Unidentified 0+ Fish	Pikeperch 0+	Perch 0+		My No.	d15N (‰)	d13C (‰)	N (%)	C (%)
Extremely small	13.5	0	0	0	4	1	13	8	2	0	0	0		1	0	0	4	0	0	0	95	0	0	0		147	8.4375	-22.1472	14.5639	51.4929
Extremely small	17.5	0	0	0	0	0	0	0	5	0	0	0		0	0	0	20	0	0	40	40	0	0	0		130	7.7978	-22.4252	12.7338	45.0811
Extremely small	18	0	0	0	0	1	1	0	5	0	0	0		3	0	0	8	0	3	8	78	0	0	0		136	8.49626	-21.517	15.1757	50.3251
Extremely small	18	0	0	0	0	0	1	0	3	0	0	0		0	0	0	0	5	3	0	92	0	0	0		139	8.26236	-21.4583	14.47	49.2844
Extremely small	18	0	0	0	3	0	10	5	6	0	0	0		0	0	0	4	0	0	0	96	0	0	0		146	7.49002	-22.4722	13.0151	47.4601
Extremely small	18.5	0	0	0	0	0	2	0	4	0	0	0		4	0	0	8	30	12	6	40	0	0	0		129	7.24537	-20.8963	12.877	44.9089
Extremely small	19	0	0	0	1	0	0	0	5	0	0	0		0	0	0	16	0	26	28	30	0	0	0		141	8.68115	-21.4095	14.8895	47.2197
Extremely small	19	0	0	0	0	1	0	0	5	0	0	0		0	0	0	7	8	10	15	60	0	0	0		142	6.91533	-22.165	13.3383	44.1469
Extremely small	19.5	0	0	0	0	2	0	0	4	0	0	0		0	0	0	8	4	26	38	24	0	0	0		145	8.50076	-22.6062	14.5912	48.9995
Extremely small	20	1	0	0	2	0	0	0	7	0	0	0		0	0	0	0	0	0	0	100	0	0	0		137	7.61853	-22.1073	12.4482	49.8857
Extremely small	20	0	0	0	3	0	0	7	3	0	0	0		1	0	0	0	0	5	0	94	0	0	0		138	8.77404	-21.513	15.3475	49.9018
Extremely small	20	0	0	0	2	1	4	2	6	0	0	0		0	0	0	0	0	5	0	95	0	0	0		140	7.53765	-22.5123	12.5583	46.582
Extremely small	20	1	0	0	0	0	1	0	6	0	0	0		0	0	0	0	0	4	0	96	0	0	0		143	8.29786	-21.9508	13.7293	47.3753
Extremely small	20	1	0	0	2	9	4	1	14	0	0	0		0	0	0	0	0	5	0	95	0	0	0		144	8.45925	-21.5403	15.9038	53.5615
Extremely small	21	0	0	0	10	0	14	1	4	0	0	0		2	0	0	0	0	3	0	95	0	0	0		128	7.82406	-22.1656	12.1172	41.3048
Extremely small	21	0	0	0	0	5	0	0	9	0	0	0		0	0	0	0	15	0	0	85	0	0	0		131	8.10521	-21.636	12.4421	41.4094
Extremely small	21	0	0	0	2	3	4	0	7	0	0	0		0	0	0	21	0	30	7	42	0	0	0		132	8.1946	-21.7112	14.265	49.1951
Extremely small	21	2	0	0	1	0	2	1	5	0	0	0		0	0	0	4	6	10	0	80	0	0	0		135	8.43575	-21.4545	13.2097	44.7303
Extremely small	22	0	0	0	0	0	1	0	4	0	0	0		0	0	0	0	10	0	0	90	0	0	0		134	7.87331	-21.6324	13.1617	44.1326
Extremely small	24	1	0	0	0	0	2	0	8	0	0	0		0	0	0	0	5	0	0	95	0	0	0		133	8.44	-21.917	13.5722	45.3666
Ordinary	38	0	0	0	1	3	1	0	40	0	0	0		0.5	0	0	0	0	0	0	99.5	0	0	0		167	9.91131	-27.2107	13.9875	44.0087
Ordinary	45	4	0	0	0	0	3	0	29	0	0	0		1	0	35	0	0	1	0	63	0	0	0		166	10.2653	-27.4393	14.5992	44.7702
Ordinary	48	3	0	0	1	0	3	0	23	0	0	0		1.5	0	20.5	0	1	2	0	75	0	0	0		159	9.41223	-29.6229	16.131	46.3402
Ordinary	48	4	0	1	1	3	1	0	36	0	0	0		0.5	0	25	0.5	1.5	0.5	0	72	0	0	0		161	10.3303	-26.5547	15.2646	46.5765
Ordinary	48.5	5	0	1	6	16	3	0	56	0	0	0		2	4	18	0	2	2	0	72	0	0	0		152	9.31047	-28.998	16.5129	48.4716
Ordinary	49	7	0	0	0	2	3	0	42	0	0	0		2.5	0	0	0	10	0	5	82.5	0	0	0		157	10.8246	-26.6198	16.1243	47.9973
Ordinary	49	0	0	0	0	1	2	1	39	0	0	0		2	0	0	0	6	0	0.5	91.5	0	0	0		163	10.9792	-25.399	15.4549	47.1876
Ordinary	49	2	0	0	0	0	3	0	58	0	0	0		1	0	6	5	6	1	0	81	0	0	0		164	9.77233	-28.6738	15.8052	47.0052
Ordinary	50.5	12	1	9	0	4	8	0	43	0	0	0		1	0	9	1	2	0.5	0	86.5	0	0	0		160	9.54562	-28.6375	14.9064	43.9473
Ordinary	51	1	0	0	0	2	0	1	21	0	0	0		1.5	0	0	0	0	2	0	96.5	0	0	0		156	8.79204	-28.893	15.906	46.8096
Ordinary	51	3	0	0	1	1	3	0	44	0	0	0		2	0	0	0	1	1	0	96	0	0	0		165	10.3782	-27.9949	15.827	47.3079
Ordinary	53	8	0	1	0	2	2	0	96	0	0	0		1.5	0	0	0	0.5	0.5	0	97.5	0	0	0		153	10.292	-26.7967	16.089	47.2259
Ordinary	53	6	0	7	1	5	2	0	75	0	0	0		1.5	0	16	0	0.5	0	0	82	0	0	0		154	8.02121	-31.1808	15.7232	46.7684
Ordinary	53	2	1	0	0	2	7	0	44	0	0	0		0.5	0	0	0.5	0	1	0	98	0	0	0		162	8.9063	-27.4522	13.4354	41.0276
Ordinary	54	7	0	3	0	2	6	0	46	0	0	0		1	0	0	0.5	0.5	1	0	97	0	0	0		150	9.36273	-27.6301	16.388	47.2818
Ordinary	54	2	0	0	0	0	0	0	27	0	0	0		0.5	8	0	0	1	1.5	0	89	0	0	0		155	9.57275	-26.6691	16.127	46.6918
Ordinary	54.5	9	0	1	0	2	0	0	71	0	0	0		1.5	0	0	0	0	2.5	0	96	0	0	0		151	9.62113	-26.8082	16.7689	48.521
Ordinary	57	4	0	2	0	0	3	0	15	0	0	0		0	0	0	0	0.5	0.5	1	98	0	0	0		158	9.29785	-27.2433	15.9016	48.2292
Ordinary	61	7	0	0	0	3	4	0	43	0	0	0		1	0	5	0	0.5	0.5	0	93	0	0	0		149	10.2074	-26.6918	16.4612	50.1761
Ordinary	72	9	0	0	0	15	0	1	58	0	0	0		0	0	0	0.5	1	0.5	0	98	0	0	0		148	10.8341	-28.6513	16.9438	45.9914
Piscivorous	81	0	0	0	0	0	0	0	0	0	0	1		0	0	0	0	0	0	0	0	100	0	0		172	11.8541	-27.9324	15.5531	46.3305
Piscivorous	83	0	0	0	0	0	0	0	0	0	1	0		0	0	0	0	0	0	0	0	0	100	0		179	11.3781	-28.1684	15.8702	47.0323
Piscivorous	84	0	0	0	0	0	0	0	0	0	0	1		0	0	0	0	0	0	0	0	0	0	100		171	12.022	-27.9933	16.1355	47.437
Piscivorous	84	0	0	0	0	0	0	0	0	0	1	0		0	0	0	0	0	0	0	0	0	100	0		178	11.4611	-28.966	15.6714	47.9578
Piscivorous	91	0	0	0	0	0	0	0	0	1	0	0		0	0	0	0	0	0	0	0	100	0	0		186	11.0292	-27.0873	17.226	51.0992
Piscivorous	92	0	0	0	0	0	0	0	0	0	1	0		0	0	0	0	0	0	0	0	0	100	0		174	11.6971	-28.5679	15.3687	45.5655
Piscivorous	96	0	0	0	0	0	0	0	0	0	0	1		0	0	0	0	0	0	0	0	0	0	100		170	10.8992	-29.0005	13.9317	40.6112
Piscivorous	96	0	0	0	0	0	0	0	0	0	0	1		0	0	0	0	0	0	0	0	0	0	100		173	11.8031	-27.8977	16.2688	48.1367
Piscivorous	97	0	0	0	0	0	0	0	0	1	0	0		0	0	0	0	0	0	0	0	100	0	0		169	11.7071	-27.7869	15.0233	45.4
Piscivorous	97	0	0	0	0	0	0	0	0	1	0	0		0	0	0	0	0	0	0	0	100	0	0		176	11.8091	-28.0052	16.2399	48.655
Piscivorous	98	0	0	0	0	0	0	0	0	0	0	1		0	0	0	0	0	0	0	0	0	0	100		184	10.6762	-28.4984	14.0866	40.0368
Piscivorous	99	0	0	0	0	0	0	0	0	0	1	0		0	0	0	0	0	0	0	0	0	100	0		168	10.6992	-28.6727	16.5389	48.6072
Piscivorous	100	0	0	0	0	0	0	0	0	1	0	0		0	0	0	0	0	0	0	0	100	0	0		175	10.9832	-28.2372	16.2586	47.1454
Piscivorous	102	0	0	0	0	0	0	0	0	0	0	1		0	0	0	0	0	0	0	0	0	0	100		177	11.3501	-28.7754	15.8382	48.1129
Piscivorous	110	0	0	0	0	0	0	0	0	1	0	0		0	0	0	0	0	0	0	0	100	0	0		181	10.8188	-28.9399	15.9668	48.1459
Piscivorous	112	0	0	0	0	0	0	0	0	0	0	1		0	0	0	0	0	0	0	0	0	0	100		180	10.4882	-28.5428	16.1994	46.0832
Piscivorous	112	0	0	0	0	0	0	0	0	1	0	0		0	0	0	0	0	0	0	0	100	0	0		182	10.7462	-27.7812	17.292	50.0678
Piscivorous	115	0	0	0	0	0	0	0	0	0	0	1		0	0	0	0	0	0	0	0	0	0	100		183	10.6172	-28.5106	17.05	49.0409
Piscivorous	115	0	0	0	0	0	0	0	0	0	1	0		0	0	0	0	0	0	0	0	0	100	0		185	10.5232	-28.1074	16.2763	46.3738
Piscivorous	115	0	0	0	0	0	0	0	0	0	1	0		0	0	0	0	0	0	0	0	0	100	0		187	10.6582	-28.202	15.6931	44.7423
